# Supplementary material for: Temporal Dynamics of Chronic Inflammation on the Cecal Microbiota in IL-10-/- Mice
Source: Front Immunol. 2021 Feb 16;11:585431. doi: 10.3389/fimmu.2020.585431 (PMC7921487; doi:10.3389/fimmu.2020.585431)
Supplement: Supplementary Table 1 — (A) LefSE scores for differentially abundant gene families from PICRUSt analysis. Functional categories and LefSE scores for WTmice. The number of mice used for each strain at each time point varied as follows: at 4 weeks of age, n =5; at 7 weeks of age, n = 10; at 10 weeks of age, n = 9; at 12 weeks of age, n = 13; at 19 weeks of age, n = 5. (B) LefSE scores for differentially abundant gene families from PICRUSt analysis. Functional categories and LefSE scores for IL-10-/- mice. The number of mice used for each strain at each time point varied as follows: at 4 weeks of age, n = 5; at 7 weeks of age, n = 10; at 10 weeks of age, n = 9; at 12 weeks of age, n = 13; at 19 weeks of age, n = 5. [file DataSheet_1.zip]

Archive with 2 entries (2 files):
- Supplementary Table 1a.TIFF
- Supplementary Table 1b.TIFF
